# Supplementary material for: Proteomic Studies of the Mechanism of Cytotoxicity, Induced by Palytoxin on HaCaT Cells
Source: Toxins (Basel). 2022 Apr 10;14(4):269. doi: 10.3390/toxins14040269 (PMC9031313; doi:10.3390/toxins14040269)
Supplement: Supplementary file 1 [file toxins-14-00269-s001.zip]

Archive with 2 entries (2 files):
- Supplementary Table S2 Proteomic results.pdf
- supplementary.pdf
